# Supplementary material for: The Evolution of Same-sex Sexual Behavior: Using Old Theory to Answer New Questions
Source: Integr Comp Biol. 2026 Mar 25;66:icag015. doi: 10.1093/icb/icag015 (PMC13064638; doi:10.1093/icb/icag015)
Supplement: icag015_Supplemental_File [file icag015_supplemental_file.zip]

Archive with 1 entries (1 files):
- icb-2026-0008-File005.nb
