# Supplementary material for: The Evolution of Same-sex Sexual Behavior: Using Old Theory to Answer New Questions
Source: Integr Comp Biol. 2026 Mar 25;66:icag015. doi: 10.1093/icb/icag015 (PMC13064638; doi:10.1093/icb/icag015)
Supplement: icag015_Supplemental_File [file icag015_supplemental_file.zip › icb-2026-0008-File005.nb]

(* Content-type: application/vnd.wolfram.mathematica *)

(*** Wolfram Notebook File ***)
(* http://www.wolfram.com/nb *)

(* CreatedBy='Wolfram 14.3' *)

(*CacheID: 234*)
(* Internal cache information:
NotebookFileLineBreakTest
NotebookFileLineBreakTest
NotebookDataPosition[       154,          7]
NotebookDataLength[     55227,       1314]
NotebookOptionsPosition[     54010,       1288]
NotebookOutlinePosition[     54428,       1304]
CellTagsIndexPosition[     54385,       1301]
WindowFrame->Normal*)

(* Beginning of Notebook Content *)
Notebook[{

Cell[CellGroupData[{
Cell["Modification of Kirkpatrick (1982)", "Section",
 CellChangeTimes->{{3.9768515440976295`*^9, 
  3.9768515495364647`*^9}},ExpressionUUID->"b128bd79-5a6f-fc48-ac67-\
76b388cbb40a"],

Cell[TextData[{
 "T locus is male display (T2 is presence of display, T1 is absence)\nP locus \
is female preference (P2 is preference, P1 is random mating)\n\ns: selection \
against display\nc: selection against preferences\na2: preference strength\n\
r: recombination rate\n\[Mu]: mutation from T2 to T1\n\n",
 StyleBox["Code for Lerch and Servedio (2023) can be found associated with \
that publication",
  FontSlant->"Italic"]
}], "Text",
 CellChangeTimes->{{3.9768515836994724`*^9, 3.9768516661236*^9}, {
  3.9768517126102543`*^9, 
  3.976851729711521*^9}},ExpressionUUID->"926d6b60-c92b-fe42-addd-\
b1bf7c0379b9"],

Cell[BoxData[
 RowBox[{
  RowBox[{"simulation", "[", 
   RowBox[{
   "p20_", ",", "t20_", ",", "s_", ",", "c_", ",", "a2_", ",", "tmax_"}], 
   "]"}], ":=", 
  RowBox[{"(", "\[IndentingNewLine]", "\[IndentingNewLine]", 
   RowBox[{
    RowBox[{"x1", "=", 
     RowBox[{
      RowBox[{"(", 
       RowBox[{"1", "-", "p20"}], ")"}], 
      RowBox[{"(", 
       RowBox[{"1", "-", "t20"}], ")"}]}]}], ";", "\[IndentingNewLine]", 
    RowBox[{"x2", "=", 
     RowBox[{"p20", 
      RowBox[{"(", 
       RowBox[{"1", "-", "t20"}], ")"}]}]}], ";", "\[IndentingNewLine]", 
    RowBox[{"x3", "=", 
     RowBox[{
      RowBox[{"(", 
       RowBox[{"1", "-", "p20"}], ")"}], "t20"}]}], ";", 
    "\[IndentingNewLine]", 
    RowBox[{"x4", "=", 
     RowBox[{"p20", " ", "t20"}]}], ";", "\[IndentingNewLine]", 
    "\[IndentingNewLine]", 
    RowBox[{"Table", "[", "\[IndentingNewLine]", 
     RowBox[{"(*", " ", 
      RowBox[{"males", " ", "undergo", " ", "selection"}], " ", "*)"}], 
     "\[IndentingNewLine]", 
     RowBox[{
      RowBox[{
       RowBox[{"wbar", "=", 
        RowBox[{"(", 
         RowBox[{"x1", "+", "x2", "+", 
          RowBox[{
           RowBox[{"(", 
            RowBox[{"1", "-", "s"}], ")"}], "x3"}], "+", 
          RowBox[{
           RowBox[{"(", 
            RowBox[{"1", "-", "s"}], ")"}], "x4"}]}], ")"}]}], ";", 
       "\[IndentingNewLine]", 
       RowBox[{"x1s", "=", 
        RowBox[{"x1", "/", "wbar"}]}], ";", "\[IndentingNewLine]", 
       RowBox[{"x2s", "=", 
        RowBox[{"x2", "/", "wbar"}]}], ";", "\[IndentingNewLine]", 
       RowBox[{"x3s", "=", 
        RowBox[{
         RowBox[{"(", 
          RowBox[{"1", "-", "s"}], ")"}], 
         RowBox[{"x3", "/", "wbar"}]}]}], ";", "\[IndentingNewLine]", 
       RowBox[{"x4s", "=", 
        RowBox[{
         RowBox[{"(", 
          RowBox[{"1", "-", "s"}], ")"}], 
         RowBox[{"x4", "/", "wbar"}]}]}], ";", "\[IndentingNewLine]", 
       "\[IndentingNewLine]", 
       RowBox[{"(*", " ", 
        RowBox[{"females", " ", "undergo", " ", "selection"}], " ", "*)"}], 
       "\[IndentingNewLine]", 
       RowBox[{"wbarf", "=", 
        RowBox[{"(", 
         RowBox[{"x1", "+", 
          RowBox[{
           RowBox[{"(", 
            RowBox[{"1", "-", "c"}], ")"}], "x2"}], "+", "x3", "+", 
          RowBox[{
           RowBox[{"(", 
            RowBox[{"1", "-", "c"}], ")"}], "x4"}]}], ")"}]}], ";", 
       "\[IndentingNewLine]", 
       RowBox[{"x1f", "=", 
        RowBox[{"x1", "/", "wbarf"}]}], ";", "\[IndentingNewLine]", 
       RowBox[{"x2f", "=", 
        RowBox[{
         RowBox[{"(", 
          RowBox[{"1", "-", "c"}], ")"}], 
         RowBox[{"x2", "/", "wbarf"}]}]}], ";", "\[IndentingNewLine]", 
       RowBox[{"x3f", "=", 
        RowBox[{"x3", "/", "wbarf"}]}], ";", "\[IndentingNewLine]", 
       RowBox[{"x4f", "=", 
        RowBox[{
         RowBox[{"(", 
          RowBox[{"1", "-", "c"}], ")"}], 
         RowBox[{"x4", "/", "wbarf"}]}]}], ";", "\[IndentingNewLine]", 
       "\[IndentingNewLine]", 
       RowBox[{"(*", " ", 
        RowBox[{"males", " ", "and", " ", "females", " ", "mate"}], " ", 
        "*)"}], "\[IndentingNewLine]", "\[IndentingNewLine]", 
       RowBox[{"z", "=", 
        RowBox[{"x1s", "+", "x2s", "+", 
         RowBox[{"a2", " ", "x3s"}], "+", 
         RowBox[{"a2", " ", "x4s"}]}]}], ";", "\[IndentingNewLine]", 
       RowBox[{"matings", "=", 
        RowBox[{"{", 
         RowBox[{
          RowBox[{"{", 
           RowBox[{
            RowBox[{"x1f", " ", "x1s"}], ",", 
            RowBox[{"x1f", " ", "x2s"}], ",", 
            RowBox[{"x1f", " ", "x3s"}], ",", 
            RowBox[{"x1f", " ", "x4s"}]}], "}"}], ",", 
          RowBox[{"{", 
           RowBox[{
            RowBox[{"x2f", " ", 
             RowBox[{"x1s", "/", "z"}]}], ",", 
            RowBox[{"x2f", " ", 
             RowBox[{"x2s", "/", "z"}]}], ",", 
            RowBox[{"a2", " ", "x2f", " ", 
             RowBox[{"x3s", "/", "z"}]}], ",", 
            RowBox[{"a2", " ", "x2f", " ", 
             RowBox[{"x4s", "/", "z"}]}]}], "}"}], ",", 
          RowBox[{"{", 
           RowBox[{
            RowBox[{"x3f", " ", "x1s"}], ",", 
            RowBox[{"x3f", " ", "x2s"}], ",", 
            RowBox[{"x3f", " ", "x3s"}], ",", 
            RowBox[{"x3f", " ", "x4s"}]}], "}"}], ",", 
          RowBox[{"{", 
           RowBox[{
            RowBox[{"x4f", " ", 
             RowBox[{"x1s", "/", "z"}]}], ",", 
            RowBox[{"x4f", " ", 
             RowBox[{"x2s", "/", "z"}]}], ",", 
            RowBox[{"a2", " ", "x4f", " ", 
             RowBox[{"x3s", "/", "z"}]}], ",", 
            RowBox[{"a2", " ", "x4f", " ", 
             RowBox[{"x4s", "/", "z"}]}]}], "}"}]}], "}"}]}], ";", 
       "\[IndentingNewLine]", "\[IndentingNewLine]", 
       RowBox[{"x1z", "=", 
        RowBox[{
         RowBox[{"matings", "[", 
          RowBox[{"[", 
           RowBox[{"1", ",", "1"}], "]"}], "]"}], "+", 
         RowBox[{
          FractionBox[
           RowBox[{"1", "-", "r"}], "2"], 
          RowBox[{"(", 
           RowBox[{
            RowBox[{"matings", "[", 
             RowBox[{"[", 
              RowBox[{"1", ",", "2"}], "]"}], "]"}], "+", 
            RowBox[{"matings", "[", 
             RowBox[{"[", 
              RowBox[{"1", ",", "3"}], "]"}], "]"}], "+", 
            RowBox[{"matings", "[", 
             RowBox[{"[", 
              RowBox[{"1", ",", "4"}], "]"}], "]"}], "+", 
            RowBox[{"matings", "[", 
             RowBox[{"[", 
              RowBox[{"2", ",", "1"}], "]"}], "]"}], "+", 
            RowBox[{"matings", "[", 
             RowBox[{"[", 
              RowBox[{"3", ",", "1"}], "]"}], "]"}], "+", 
            RowBox[{"matings", "[", 
             RowBox[{"[", 
              RowBox[{"4", ",", "1"}], "]"}], "]"}]}], ")"}]}], "+", 
         RowBox[{
          FractionBox[
           RowBox[{"r", " "}], "2"], 
          RowBox[{"(", 
           RowBox[{
            RowBox[{"matings", "[", 
             RowBox[{"[", 
              RowBox[{"1", ",", "2"}], "]"}], "]"}], "+", 
            RowBox[{"matings", "[", 
             RowBox[{"[", 
              RowBox[{"1", ",", "3"}], "]"}], "]"}], "+", 
            RowBox[{"matings", "[", 
             RowBox[{"[", 
              RowBox[{"2", ",", "1"}], "]"}], "]"}], "+", " ", 
            RowBox[{"matings", "[", 
             RowBox[{"[", 
              RowBox[{"2", ",", "3"}], "]"}], "]"}], "+", 
            RowBox[{"matings", "[", 
             RowBox[{"[", 
              RowBox[{"3", ",", "1"}], "]"}], "]"}], "+", 
            RowBox[{"matings", "[", 
             RowBox[{"[", 
              RowBox[{"3", ",", "2"}], "]"}], "]"}]}], ")"}]}]}]}], ";", 
       "\[IndentingNewLine]", "\[IndentingNewLine]", 
       RowBox[{"x2z", "=", 
        RowBox[{
         RowBox[{"matings", "[", 
          RowBox[{"[", 
           RowBox[{"2", ",", "2"}], "]"}], "]"}], "+", 
         RowBox[{
          FractionBox[
           RowBox[{"1", "-", "r"}], "2"], 
          RowBox[{"(", 
           RowBox[{
            RowBox[{"matings", "[", 
             RowBox[{"[", 
              RowBox[{"1", ",", "2"}], "]"}], "]"}], "+", 
            RowBox[{"matings", "[", 
             RowBox[{"[", 
              RowBox[{"2", ",", "1"}], "]"}], "]"}], "+", 
            RowBox[{"matings", "[", 
             RowBox[{"[", 
              RowBox[{"2", ",", "3"}], "]"}], "]"}], "+", 
            RowBox[{"matings", "[", 
             RowBox[{"[", 
              RowBox[{"2", ",", "4"}], "]"}], "]"}], "+", 
            RowBox[{"matings", "[", 
             RowBox[{"[", 
              RowBox[{"3", ",", "2"}], "]"}], "]"}], "+", 
            RowBox[{"matings", "[", 
             RowBox[{"[", 
              RowBox[{"4", ",", "2"}], "]"}], "]"}]}], ")"}]}], "+", 
         RowBox[{
          FractionBox["r", "2"], 
          RowBox[{"(", 
           RowBox[{
            RowBox[{"matings", "[", 
             RowBox[{"[", 
              RowBox[{"1", ",", "2"}], "]"}], "]"}], "+", 
            RowBox[{"matings", "[", 
             RowBox[{"[", 
              RowBox[{"1", ",", "4"}], "]"}], "]"}], "+", 
            RowBox[{"matings", "[", 
             RowBox[{"[", 
              RowBox[{"2", ",", "1"}], "]"}], "]"}], "+", 
            RowBox[{"matings", "[", 
             RowBox[{"[", 
              RowBox[{"2", ",", "4"}], "]"}], "]"}], "+", 
            RowBox[{"matings", "[", 
             RowBox[{"[", 
              RowBox[{"4", ",", "1"}], "]"}], "]"}], "+", 
            RowBox[{"matings", "[", 
             RowBox[{"[", 
              RowBox[{"4", ",", "2"}], "]"}], "]"}]}], ")"}]}]}]}], ";", 
       "\[IndentingNewLine]", "\[IndentingNewLine]", 
       RowBox[{"x3z", "=", 
        RowBox[{
         RowBox[{"matings", "[", 
          RowBox[{"[", 
           RowBox[{"3", ",", "3"}], "]"}], "]"}], "+", 
         RowBox[{
          FractionBox[
           RowBox[{"1", "-", "r"}], "2"], 
          RowBox[{"(", 
           RowBox[{
            RowBox[{"matings", "[", 
             RowBox[{"[", 
              RowBox[{"1", ",", "3"}], "]"}], "]"}], "+", 
            RowBox[{"matings", "[", 
             RowBox[{"[", 
              RowBox[{"2", ",", "3"}], "]"}], "]"}], "+", 
            RowBox[{"matings", "[", 
             RowBox[{"[", 
              RowBox[{"3", ",", "1"}], "]"}], "]"}], "+", 
            RowBox[{"matings", "[", 
             RowBox[{"[", 
              RowBox[{"3", ",", "2"}], "]"}], "]"}], "+", 
            RowBox[{"matings", "[", 
             RowBox[{"[", 
              RowBox[{"3", ",", "4"}], "]"}], "]"}], "+", 
            RowBox[{"matings", "[", 
             RowBox[{"[", 
              RowBox[{"4", ",", "3"}], "]"}], "]"}]}], ")"}]}], "+", 
         RowBox[{
          FractionBox["r", "2"], 
          RowBox[{"(", 
           RowBox[{
            RowBox[{"matings", "[", 
             RowBox[{"[", 
              RowBox[{"1", ",", "3"}], "]"}], "]"}], "+", 
            RowBox[{"matings", "[", 
             RowBox[{"[", 
              RowBox[{"1", ",", "4"}], "]"}], "]"}], "+", 
            RowBox[{"matings", "[", 
             RowBox[{"[", 
              RowBox[{"3", ",", "1"}], "]"}], "]"}], "+", 
            RowBox[{"matings", "[", 
             RowBox[{"[", 
              RowBox[{"3", ",", "4"}], "]"}], "]"}], "+", 
            RowBox[{"matings", "[", 
             RowBox[{"[", 
              RowBox[{"4", ",", "1"}], "]"}], "]"}], "+", 
            RowBox[{"matings", "[", 
             RowBox[{"[", 
              RowBox[{"4", ",", "3"}], "]"}], "]"}]}], ")"}]}]}]}], ";", 
       "\[IndentingNewLine]", "\[IndentingNewLine]", 
       RowBox[{"x4z", "=", 
        RowBox[{
         RowBox[{"matings", "[", 
          RowBox[{"[", 
           RowBox[{"4", ",", "4"}], "]"}], "]"}], "+", 
         RowBox[{
          FractionBox[
           RowBox[{"1", "-", "r"}], "2"], 
          RowBox[{"(", 
           RowBox[{
            RowBox[{"matings", "[", 
             RowBox[{"[", 
              RowBox[{"1", ",", "4"}], "]"}], "]"}], "+", 
            RowBox[{"matings", "[", 
             RowBox[{"[", 
              RowBox[{"2", ",", "4"}], "]"}], "]"}], "+", 
            RowBox[{"matings", "[", 
             RowBox[{"[", 
              RowBox[{"3", ",", "4"}], "]"}], "]"}], "+", 
            RowBox[{"matings", "[", 
             RowBox[{"[", 
              RowBox[{"4", ",", "1"}], "]"}], "]"}], "+", 
            RowBox[{"matings", "[", 
             RowBox[{"[", 
              RowBox[{"4", ",", "2"}], "]"}], "]"}], "+", 
            RowBox[{"matings", "[", 
             RowBox[{"[", 
              RowBox[{"4", ",", "3"}], "]"}], "]"}]}], ")"}]}], "+", 
         RowBox[{
          FractionBox["r", "2"], 
          RowBox[{"(", 
           RowBox[{
            RowBox[{"matings", "[", 
             RowBox[{"[", 
              RowBox[{"2", ",", "3"}], "]"}], "]"}], "+", 
            RowBox[{"matings", "[", 
             RowBox[{"[", 
              RowBox[{"2", ",", "4"}], "]"}], "]"}], "+", 
            RowBox[{"matings", "[", 
             RowBox[{"[", 
              RowBox[{"3", ",", "2"}], "]"}], "]"}], "+", 
            RowBox[{"matings", "[", 
             RowBox[{"[", 
              RowBox[{"3", ",", "4"}], "]"}], "]"}], "+", 
            RowBox[{"matings", "[", 
             RowBox[{"[", 
              RowBox[{"4", ",", "2"}], "]"}], "]"}], "+", 
            RowBox[{"matings", "[", 
             RowBox[{"[", 
              RowBox[{"4", ",", "3"}], "]"}], "]"}]}], ")"}]}]}]}], ";", 
       "\[IndentingNewLine]", "\[IndentingNewLine]", "\[IndentingNewLine]", 
       RowBox[{"(*", " ", "mutation", " ", "*)"}], "\[IndentingNewLine]", 
       RowBox[{"x1m", "=", 
        RowBox[{"x1z", "+", 
         RowBox[{"\[Mu]", " ", "x3z"}]}]}], ";", "\[IndentingNewLine]", 
       RowBox[{"x2m", "=", 
        RowBox[{"x2z", "+", 
         RowBox[{"\[Mu]", " ", "x4z"}]}]}], ";", "\[IndentingNewLine]", 
       RowBox[{"x3m", "=", 
        RowBox[{
         RowBox[{"(", 
          RowBox[{"1", "-", "\[Mu]"}], ")"}], "x3z"}]}], ";", 
       "\[IndentingNewLine]", 
       RowBox[{"x4m", "=", 
        RowBox[{
         RowBox[{"(", 
          RowBox[{"1", "-", "\[Mu]"}], ")"}], "x4z"}]}], ";", 
       "\[IndentingNewLine]", "\[IndentingNewLine]", "\[IndentingNewLine]", 
       RowBox[{"x1", "=", "x1m"}], ";", "\[IndentingNewLine]", 
       RowBox[{"x2", "=", "x2m"}], ";", "\[IndentingNewLine]", 
       RowBox[{"x3", "=", "x3m"}], ";", "\[IndentingNewLine]", 
       RowBox[{"x4", "=", "x4m"}], ";", "\[IndentingNewLine]", 
       "\[IndentingNewLine]", 
       RowBox[{"{", 
        RowBox[{
         RowBox[{"x2", "+", "x4"}], ",", 
         RowBox[{"x3", "+", "x4"}]}], "}"}]}], "\[IndentingNewLine]", 
      "\[IndentingNewLine]", ",", "\[IndentingNewLine]", 
      "\[IndentingNewLine]", 
      RowBox[{"{", 
       RowBox[{"t", ",", "tmax"}], "}"}]}], "\[IndentingNewLine]", "]"}]}], 
   "\[IndentingNewLine]", ")"}]}]], "Input",
 CellChangeTimes->CompressedData["
1:eJwdzU0ogwEAxvHXGmYhRSxRZttRjZOkbCUky2shynzMfNRkO2xi7cDGYVok
n01qUT520BJKViZrNoSMLM0cxmFsNYS1Rvbs8PQ7/XuYYpmwh0IQBDM22GbM
W1CwA/zL7YQlGJ0oXIGT08mr0K0Sb8BOXtYh9PsED5Dm2vLAR6X0DY4K1gNQ
PN/0Bfe86xRlTM/cWRLcNbJp0Ea+pMGKOUs2jP7oyyC56a+E7caWeii815JQ
behthgydWQRvBmUSmE/a41oJhxQqWI1DUM8pUkHCKtLGe9uyDu6MUfTwZOZz
GlZ9h+dhxOc0wPQS1Rp0a+Rb0HA6a4J93A4zlDcwj+N/pgMHLKdLnFBwYrmC
z3bWNbxsXbyFLQPKO5iaOfwIA6GQH9I/HEGYS+1/h5I6VxhyGZwIHBCyM4Zi
WojZXCi3NBx3TQX50YtxGzS/0s5hqtPvhdbXyi/I4P2FoYL3FIUF3eQvrGG5
KWJ0I7VUWMApTYnbXJ0DLxKP1DC8X6yB/77hBFc=
  "],ExpressionUUID->"37a7049d-0070-404e-ab79-0fd6f1186ff2"],

Cell[BoxData[
 RowBox[{
  RowBox[{"next", "[", 
   RowBox[{"x1_", ",", "x2_", ",", "x3_", ",", "x4_"}], "]"}], ":=", 
  RowBox[{"(", "\[IndentingNewLine]", "\[IndentingNewLine]", 
   RowBox[{"(*", " ", 
    RowBox[{"males", " ", "undergo", " ", "selection"}], " ", "*)"}], 
   "\[IndentingNewLine]", 
   RowBox[{
    RowBox[{"wbar", "=", 
     RowBox[{"(", 
      RowBox[{"x1", "+", "x2", "+", 
       RowBox[{
        RowBox[{"(", 
         RowBox[{"1", "-", "s"}], ")"}], "x3"}], "+", 
       RowBox[{
        RowBox[{"(", 
         RowBox[{"1", "-", "s"}], ")"}], "x4"}]}], ")"}]}], ";", 
    "\[IndentingNewLine]", 
    RowBox[{"x1s", "=", 
     RowBox[{"x1", "/", "wbar"}]}], ";", "\[IndentingNewLine]", 
    RowBox[{"x2s", "=", 
     RowBox[{"x2", "/", "wbar"}]}], ";", "\[IndentingNewLine]", 
    RowBox[{"x3s", "=", 
     RowBox[{
      RowBox[{"(", 
       RowBox[{"1", "-", "s"}], ")"}], 
      RowBox[{"x3", "/", "wbar"}]}]}], ";", "\[IndentingNewLine]", 
    RowBox[{"x4s", "=", 
     RowBox[{
      RowBox[{"(", 
       RowBox[{"1", "-", "s"}], ")"}], 
      RowBox[{"x4", "/", "wbar"}]}]}], ";", "\[IndentingNewLine]", 
    "\[IndentingNewLine]", 
    RowBox[{"(*", " ", 
     RowBox[{"females", " ", "undergo", " ", "selection"}], " ", "*)"}], 
    "\[IndentingNewLine]", 
    RowBox[{"wbarf", "=", 
     RowBox[{"(", 
      RowBox[{"x1", "+", 
       RowBox[{
        RowBox[{"(", 
         RowBox[{"1", "-", "c"}], ")"}], "x2"}], "+", "x3", "+", 
       RowBox[{
        RowBox[{"(", 
         RowBox[{"1", "-", "c"}], ")"}], "x4"}]}], ")"}]}], ";", 
    "\[IndentingNewLine]", 
    RowBox[{"x1f", "=", 
     RowBox[{"x1", "/", "wbarf"}]}], ";", "\[IndentingNewLine]", 
    RowBox[{"x2f", "=", 
     RowBox[{
      RowBox[{"(", 
       RowBox[{"1", "-", "c"}], ")"}], 
      RowBox[{"x2", "/", "wbarf"}]}]}], ";", "\[IndentingNewLine]", 
    RowBox[{"x3f", "=", 
     RowBox[{"x3", "/", "wbarf"}]}], ";", "\[IndentingNewLine]", 
    RowBox[{"x4f", "=", 
     RowBox[{
      RowBox[{"(", 
       RowBox[{"1", "-", "c"}], ")"}], 
      RowBox[{"x4", "/", "wbarf"}]}]}], ";", "\[IndentingNewLine]", 
    "\[IndentingNewLine]", 
    RowBox[{"(*", " ", 
     RowBox[{"males", " ", "and", " ", "females", " ", "mate"}], " ", "*)"}], 
    "\[IndentingNewLine]", "\[IndentingNewLine]", 
    RowBox[{"z", "=", 
     RowBox[{"x1s", "+", "x2s", "+", 
      RowBox[{"a2", " ", "x3s"}], "+", 
      RowBox[{"a2", " ", "x4s"}]}]}], ";", "\[IndentingNewLine]", 
    RowBox[{"matings", "=", 
     RowBox[{"{", 
      RowBox[{
       RowBox[{"{", 
        RowBox[{
         RowBox[{"x1f", " ", "x1s"}], ",", 
         RowBox[{"x1f", " ", "x2s"}], ",", 
         RowBox[{"x1f", " ", "x3s"}], ",", 
         RowBox[{"x1f", " ", "x4s"}]}], "}"}], ",", 
       RowBox[{"{", 
        RowBox[{
         RowBox[{"x2f", " ", 
          RowBox[{"x1s", "/", "z"}]}], ",", 
         RowBox[{"x2f", " ", 
          RowBox[{"x2s", "/", "z"}]}], ",", 
         RowBox[{"a2", " ", "x2f", " ", 
          RowBox[{"x3s", "/", "z"}]}], ",", 
         RowBox[{"a2", " ", "x2f", " ", 
          RowBox[{"x4s", "/", "z"}]}]}], "}"}], ",", 
       RowBox[{"{", 
        RowBox[{
         RowBox[{"x3f", " ", "x1s"}], ",", 
         RowBox[{"x3f", " ", "x2s"}], ",", 
         RowBox[{"x3f", " ", "x3s"}], ",", 
         RowBox[{"x3f", " ", "x4s"}]}], "}"}], ",", 
       RowBox[{"{", 
        RowBox[{
         RowBox[{"x4f", " ", 
          RowBox[{"x1s", "/", "z"}]}], ",", 
         RowBox[{"x4f", " ", 
          RowBox[{"x2s", "/", "z"}]}], ",", 
         RowBox[{"a2", " ", "x4f", " ", 
          RowBox[{"x3s", "/", "z"}]}], ",", 
         RowBox[{"a2", " ", "x4f", " ", 
          RowBox[{"x4s", "/", "z"}]}]}], "}"}]}], "}"}]}], ";", 
    "\[IndentingNewLine]", "\[IndentingNewLine]", 
    RowBox[{"x1z", "=", 
     RowBox[{
      RowBox[{"matings", "[", 
       RowBox[{"[", 
        RowBox[{"1", ",", "1"}], "]"}], "]"}], "+", 
      RowBox[{
       FractionBox[
        RowBox[{"1", "-", "r"}], "2"], 
       RowBox[{"(", 
        RowBox[{
         RowBox[{"matings", "[", 
          RowBox[{"[", 
           RowBox[{"1", ",", "2"}], "]"}], "]"}], "+", 
         RowBox[{"matings", "[", 
          RowBox[{"[", 
           RowBox[{"1", ",", "3"}], "]"}], "]"}], "+", 
         RowBox[{"matings", "[", 
          RowBox[{"[", 
           RowBox[{"1", ",", "4"}], "]"}], "]"}], "+", 
         RowBox[{"matings", "[", 
          RowBox[{"[", 
           RowBox[{"2", ",", "1"}], "]"}], "]"}], "+", 
         RowBox[{"matings", "[", 
          RowBox[{"[", 
           RowBox[{"3", ",", "1"}], "]"}], "]"}], "+", 
         RowBox[{"matings", "[", 
          RowBox[{"[", 
           RowBox[{"4", ",", "1"}], "]"}], "]"}]}], ")"}]}], "+", 
      RowBox[{
       FractionBox[
        RowBox[{"r", " "}], "2"], 
       RowBox[{"(", 
        RowBox[{
         RowBox[{"matings", "[", 
          RowBox[{"[", 
           RowBox[{"1", ",", "2"}], "]"}], "]"}], "+", 
         RowBox[{"matings", "[", 
          RowBox[{"[", 
           RowBox[{"1", ",", "3"}], "]"}], "]"}], "+", 
         RowBox[{"matings", "[", 
          RowBox[{"[", 
           RowBox[{"2", ",", "1"}], "]"}], "]"}], "+", " ", 
         RowBox[{"matings", "[", 
          RowBox[{"[", 
           RowBox[{"2", ",", "3"}], "]"}], "]"}], "+", 
         RowBox[{"matings", "[", 
          RowBox[{"[", 
           RowBox[{"3", ",", "1"}], "]"}], "]"}], "+", 
         RowBox[{"matings", "[", 
          RowBox[{"[", 
           RowBox[{"3", ",", "2"}], "]"}], "]"}]}], ")"}]}]}]}], ";", 
    "\[IndentingNewLine]", "\[IndentingNewLine]", 
    RowBox[{"x2z", "=", 
     RowBox[{
      RowBox[{"matings", "[", 
       RowBox[{"[", 
        RowBox[{"2", ",", "2"}], "]"}], "]"}], "+", 
      RowBox[{
       FractionBox[
        RowBox[{"1", "-", "r"}], "2"], 
       RowBox[{"(", 
        RowBox[{
         RowBox[{"matings", "[", 
          RowBox[{"[", 
           RowBox[{"1", ",", "2"}], "]"}], "]"}], "+", 
         RowBox[{"matings", "[", 
          RowBox[{"[", 
           RowBox[{"2", ",", "1"}], "]"}], "]"}], "+", 
         RowBox[{"matings", "[", 
          RowBox[{"[", 
           RowBox[{"2", ",", "3"}], "]"}], "]"}], "+", 
         RowBox[{"matings", "[", 
          RowBox[{"[", 
           RowBox[{"2", ",", "4"}], "]"}], "]"}], "+", 
         RowBox[{"matings", "[", 
          RowBox[{"[", 
           RowBox[{"3", ",", "2"}], "]"}], "]"}], "+", 
         RowBox[{"matings", "[", 
          RowBox[{"[", 
           RowBox[{"4", ",", "2"}], "]"}], "]"}]}], ")"}]}], "+", 
      RowBox[{
       FractionBox["r", "2"], 
       RowBox[{"(", 
        RowBox[{
         RowBox[{"matings", "[", 
          RowBox[{"[", 
           RowBox[{"1", ",", "2"}], "]"}], "]"}], "+", 
         RowBox[{"matings", "[", 
          RowBox[{"[", 
           RowBox[{"1", ",", "4"}], "]"}], "]"}], "+", 
         RowBox[{"matings", "[", 
          RowBox[{"[", 
           RowBox[{"2", ",", "1"}], "]"}], "]"}], "+", 
         RowBox[{"matings", "[", 
          RowBox[{"[", 
           RowBox[{"2", ",", "4"}], "]"}], "]"}], "+", 
         RowBox[{"matings", "[", 
          RowBox[{"[", 
           RowBox[{"4", ",", "1"}], "]"}], "]"}], "+", 
         RowBox[{"matings", "[", 
          RowBox[{"[", 
           RowBox[{"4", ",", "2"}], "]"}], "]"}]}], ")"}]}]}]}], ";", 
    "\[IndentingNewLine]", "\[IndentingNewLine]", 
    RowBox[{"x3z", "=", 
     RowBox[{
      RowBox[{"matings", "[", 
       RowBox[{"[", 
        RowBox[{"3", ",", "3"}], "]"}], "]"}], "+", 
      RowBox[{
       FractionBox[
        RowBox[{"1", "-", "r"}], "2"], 
       RowBox[{"(", 
        RowBox[{
         RowBox[{"matings", "[", 
          RowBox[{"[", 
           RowBox[{"1", ",", "3"}], "]"}], "]"}], "+", 
         RowBox[{"matings", "[", 
          RowBox[{"[", 
           RowBox[{"2", ",", "3"}], "]"}], "]"}], "+", 
         RowBox[{"matings", "[", 
          RowBox[{"[", 
           RowBox[{"3", ",", "1"}], "]"}], "]"}], "+", 
         RowBox[{"matings", "[", 
          RowBox[{"[", 
           RowBox[{"3", ",", "2"}], "]"}], "]"}], "+", 
         RowBox[{"matings", "[", 
          RowBox[{"[", 
           RowBox[{"3", ",", "4"}], "]"}], "]"}], "+", 
         RowBox[{"matings", "[", 
          RowBox[{"[", 
           RowBox[{"4", ",", "3"}], "]"}], "]"}]}], ")"}]}], "+", 
      RowBox[{
       FractionBox["r", "2"], 
       RowBox[{"(", 
        RowBox[{
         RowBox[{"matings", "[", 
          RowBox[{"[", 
           RowBox[{"1", ",", "3"}], "]"}], "]"}], "+", 
         RowBox[{"matings", "[", 
          RowBox[{"[", 
           RowBox[{"1", ",", "4"}], "]"}], "]"}], "+", 
         RowBox[{"matings", "[", 
          RowBox[{"[", 
           RowBox[{"3", ",", "1"}], "]"}], "]"}], "+", 
         RowBox[{"matings", "[", 
          RowBox[{"[", 
           RowBox[{"3", ",", "4"}], "]"}], "]"}], "+", 
         RowBox[{"matings", "[", 
          RowBox[{"[", 
           RowBox[{"4", ",", "1"}], "]"}], "]"}], "+", 
         RowBox[{"matings", "[", 
          RowBox[{"[", 
           RowBox[{"4", ",", "3"}], "]"}], "]"}]}], ")"}]}]}]}], ";", 
    "\[IndentingNewLine]", "\[IndentingNewLine]", 
    RowBox[{"x4z", "=", 
     RowBox[{
      RowBox[{"matings", "[", 
       RowBox[{"[", 
        RowBox[{"4", ",", "4"}], "]"}], "]"}], "+", 
      RowBox[{
       FractionBox[
        RowBox[{"1", "-", "r"}], "2"], 
       RowBox[{"(", 
        RowBox[{
         RowBox[{"matings", "[", 
          RowBox[{"[", 
           RowBox[{"1", ",", "4"}], "]"}], "]"}], "+", 
         RowBox[{"matings", "[", 
          RowBox[{"[", 
           RowBox[{"2", ",", "4"}], "]"}], "]"}], "+", 
         RowBox[{"matings", "[", 
          RowBox[{"[", 
           RowBox[{"3", ",", "4"}], "]"}], "]"}], "+", 
         RowBox[{"matings", "[", 
          RowBox[{"[", 
           RowBox[{"4", ",", "1"}], "]"}], "]"}], "+", 
         RowBox[{"matings", "[", 
          RowBox[{"[", 
           RowBox[{"4", ",", "2"}], "]"}], "]"}], "+", 
         RowBox[{"matings", "[", 
          RowBox[{"[", 
           RowBox[{"4", ",", "3"}], "]"}], "]"}]}], ")"}]}], "+", 
      RowBox[{
       FractionBox["r", "2"], 
       RowBox[{"(", 
        RowBox[{
         RowBox[{"matings", "[", 
          RowBox[{"[", 
           RowBox[{"2", ",", "3"}], "]"}], "]"}], "+", 
         RowBox[{"matings", "[", 
          RowBox[{"[", 
           RowBox[{"2", ",", "4"}], "]"}], "]"}], "+", 
         RowBox[{"matings", "[", 
          RowBox[{"[", 
           RowBox[{"3", ",", "2"}], "]"}], "]"}], "+", 
         RowBox[{"matings", "[", 
          RowBox[{"[", 
           RowBox[{"3", ",", "4"}], "]"}], "]"}], "+", 
         RowBox[{"matings", "[", 
          RowBox[{"[", 
           RowBox[{"4", ",", "2"}], "]"}], "]"}], "+", 
         RowBox[{"matings", "[", 
          RowBox[{"[", 
           RowBox[{"4", ",", "3"}], "]"}], "]"}]}], ")"}]}]}]}], ";", 
    "\[IndentingNewLine]", "\[IndentingNewLine]", "\[IndentingNewLine]", 
    RowBox[{"(*", " ", "mutation", " ", "*)"}], "\[IndentingNewLine]", 
    RowBox[{"x1m", "=", 
     RowBox[{"x1z", "+", 
      RowBox[{"\[Mu]", " ", "x3z"}]}]}], ";", "\[IndentingNewLine]", 
    RowBox[{"x2m", "=", 
     RowBox[{"x2z", "+", 
      RowBox[{"\[Mu]", " ", "x4z"}]}]}], ";", "\[IndentingNewLine]", 
    RowBox[{"x3m", "=", 
     RowBox[{
      RowBox[{"(", 
       RowBox[{"1", "-", "\[Mu]"}], ")"}], "x3z"}]}], ";", 
    "\[IndentingNewLine]", 
    RowBox[{"x4m", "=", 
     RowBox[{
      RowBox[{"(", 
       RowBox[{"1", "-", "\[Mu]"}], ")"}], "x4z"}]}], ";", 
    "\[IndentingNewLine]", 
    RowBox[{"t", "++"}], ";", "\[IndentingNewLine]", "\[IndentingNewLine]", 
    RowBox[{"{", 
     RowBox[{"x1m", ",", "x2m", ",", "x3m", ",", "x4m"}], "}"}]}], 
   "\[IndentingNewLine]", "\[IndentingNewLine]", ")"}]}]], "Input",
 CellChangeTimes->CompressedData["
1:eJwdzVsoQwEAxvFjuYxGiliisO1R4UkoWwnJcixEuR5zqS3bw7ZYHlwT1qS5
NalFuT1oCSUr09ZsCLlkaXjAw2ZqaJw0sm8PX7+nf18GJRO1MwiCyAwONhhS
ZxVcr+BsM2weBkYyF+H4ZNQSdKqpVdjCT9yH7ifhHWRerbvgvVLyCvuFK15I
zdT44c7DCkMZ1DV9HAm3DVwmtJIvsbBo2pQEA9+afEiuuYthk6GuEopuh0jY
p++ohewxYyO87JaJYRppC2km7BKo4FSroIaXpYaEuXEo1FsXxuDWAEMDLVOf
k7Dki56BP08OPYzLVS9D56B8HeqPdBuwM7vZCOVVGYehv409OyyMETug0GI6
h882zgU8q5+7hnVS5Q1kJfTcQ6/P54YxH/Y3mBLe9Q7FFVc0zGbzfqBUxI1X
BTURuhQoN1UdtmrfBIHTYSs0epgnkOVwP0Czp9gP2fw/Gir4jwGY3kb+wjKO
k0Gh6y0Ph+m8vOiQtaXJ8DTioA/SuzmDsGXiaBSyCgRa+A9IPQvj
  "],
 CellLabel->"In[1]:=",ExpressionUUID->"6224ae00-cde7-6342-863d-d2f1492e0528"],

Cell[BoxData[
 RowBox[{
  RowBox[{"(*", " ", 
   RowBox[{
    RowBox[{
    "function", " ", "to", " ", "solve", " ", "for", " ", "equilibrium"}], ";",
     " ", 
    RowBox[{"\[Epsilon]eq", " ", "is", " ", "error", " ", "tolerance"}]}], 
   " ", "*)"}], "\[IndentingNewLine]", 
  RowBox[{
   RowBox[{"eq", "[", 
    RowBox[{"p20_", ",", "t20_"}], "]"}], ":=", 
   RowBox[{"(", "\[IndentingNewLine]", 
    RowBox[{
     RowBox[{"t", "=", "0"}], ";", "\[IndentingNewLine]", 
     RowBox[{"\[Epsilon]eq", "=", 
      RowBox[{"10", "^", 
       RowBox[{"(", 
        RowBox[{"-", "6"}], ")"}]}]}], ";", "\[IndentingNewLine]", 
     RowBox[{"FixedPointList", "[", 
      RowBox[{
       RowBox[{
        RowBox[{"next", "[", 
         RowBox[{
          RowBox[{"#", "[", 
           RowBox[{"[", "1", "]"}], "]"}], ",", 
          RowBox[{"#", "[", 
           RowBox[{"[", "2", "]"}], "]"}], ",", 
          RowBox[{"#", "[", 
           RowBox[{"[", "3", "]"}], "]"}], ",", 
          RowBox[{"#", "[", 
           RowBox[{"[", "4", "]"}], "]"}]}], "]"}], "&"}], ",", 
       RowBox[{"{", 
        RowBox[{
         RowBox[{
          RowBox[{"(", 
           RowBox[{"1", "-", "p20"}], ")"}], 
          RowBox[{"(", 
           RowBox[{"1", "-", "t20"}], ")"}]}], ",", 
         RowBox[{"p20", 
          RowBox[{"(", 
           RowBox[{"1", "-", "t20"}], ")"}]}], ",", 
         RowBox[{
          RowBox[{"(", 
           RowBox[{"1", "-", "p20"}], ")"}], "t20"}], ",", 
         RowBox[{"p20", " ", "t20"}]}], "}"}], ",", 
       RowBox[{"SameTest", "\[Rule]", 
        RowBox[{"(", 
         RowBox[{
          RowBox[{
           RowBox[{
            RowBox[{"Abs", "[", 
             RowBox[{
              RowBox[{"#1", "[", 
               RowBox[{"[", "1", "]"}], "]"}], "-", 
              RowBox[{"#2", "[", 
               RowBox[{"[", "1", "]"}], "]"}]}], "]"}], "<", "\[Epsilon]eq"}],
            "&&", 
           RowBox[{
            RowBox[{"Abs", "[", 
             RowBox[{
              RowBox[{"#1", "[", 
               RowBox[{"[", "2", "]"}], "]"}], "-", 
              RowBox[{"#2", "[", 
               RowBox[{"[", "2", "]"}], "]"}]}], "]"}], "<", "\[Epsilon]eq"}],
            "&&", 
           RowBox[{
            RowBox[{"Abs", "[", 
             RowBox[{
              RowBox[{"#1", "[", 
               RowBox[{"[", "3", "]"}], "]"}], "-", 
              RowBox[{"#2", "[", 
               RowBox[{"[", "3", "]"}], "]"}]}], "]"}], "<", "\[Epsilon]eq"}],
            "&&", 
           RowBox[{
            RowBox[{"Abs", "[", 
             RowBox[{
              RowBox[{"#1", "[", 
               RowBox[{"[", "4", "]"}], "]"}], "-", 
              RowBox[{"#2", "[", 
               RowBox[{"[", "4", "]"}], "]"}]}], "]"}], "<", 
            "\[Epsilon]eq"}]}], "&"}], ")"}]}]}], "]"}]}], 
    "\[IndentingNewLine]", ")"}]}]}]], "Input",
 CellChangeTimes->{{3.966964862132593*^9, 3.9669649381974773`*^9}, {
   3.9669649726836605`*^9, 3.9669650062287617`*^9}, 3.9669650605242424`*^9, {
   3.9669651985754795`*^9, 3.9669651990304585`*^9}, {3.976851406977234*^9, 
   3.976851421114584*^9}},ExpressionUUID->"4e30c82c-bfb3-ca47-85e3-\
afe2a58003bf"],

Cell[BoxData[
 RowBox[{
  RowBox[{"(*", " ", 
   RowBox[{"function", " ", "that", " ", 
    RowBox[{"outputs", ":", "\[IndentingNewLine]", 
     RowBox[{
     "1", " ", "if", " ", "equilibrium", " ", "is", " ", "strong", " ", "sex",
       " ", "discrimination", " ", "and", " ", "signaling", "\[IndentingNewLine]",
       "0", " ", "if", " ", "equilibrium", " ", "is", " ", "indiscriminate", " ",
       "mating", " ", "and", " ", "no", " ", "signaling", "\[IndentingNewLine]", 
      RowBox[{"1", "/", "2"}], " ", "otherwise"}]}]}], " ", "*)"}], 
  "\[IndentingNewLine]", 
  RowBox[{
   RowBox[{"DiscSig", "[", 
    RowBox[{
     RowBox[{"p20_", "?", "NumericQ"}], ",", 
     RowBox[{"t20_", "?", "NumericQ"}]}], "]"}], ":=", 
   RowBox[{"(", "\[IndentingNewLine]", 
    RowBox[{
     RowBox[{"final", "=", 
      RowBox[{"Last", "@", 
       RowBox[{"eq", "[", 
        RowBox[{"p20", ",", "t20"}], "]"}]}]}], ";", "\[IndentingNewLine]", 
     RowBox[{"p2end", "=", 
      RowBox[{
       RowBox[{"final", "[", 
        RowBox[{"[", "2", "]"}], "]"}], "+", 
       RowBox[{"final", "[", 
        RowBox[{"[", "4", "]"}], "]"}]}]}], ";", "\[IndentingNewLine]", 
     RowBox[{"t2end", "=", 
      RowBox[{
       RowBox[{"final", "[", 
        RowBox[{"[", "3", "]"}], "]"}], "+", 
       RowBox[{"final", "[", 
        RowBox[{"[", "4", "]"}], "]"}]}]}], ";", "\[IndentingNewLine]", 
     RowBox[{"Which", "[", "\[IndentingNewLine]", 
      RowBox[{
       RowBox[{
        RowBox[{"p2end", ">", "0.9"}], "&&", 
        RowBox[{"t2end", ">", "0.9"}]}], ",", "1", ",", "\[IndentingNewLine]", 
       RowBox[{
        RowBox[{"p2end", "<", "0.1"}], "&&", 
        RowBox[{"t2end", "<", "0.1"}]}], ",", "0", ",", "\[IndentingNewLine]",
        "True", ",", 
       RowBox[{"1", "/", "2"}]}], "\[IndentingNewLine]", "]"}]}], 
    "\[IndentingNewLine]", ")"}]}]}]], "Input",
 CellChangeTimes->{{3.9669651557838364`*^9, 3.966965255298807*^9}, {
  3.9768514245571213`*^9, 
  3.9768514763113155`*^9}},ExpressionUUID->"7bdfb53c-27fa-054f-a8d6-\
d69add5652a9"],

Cell[BoxData[{
 RowBox[{
  RowBox[{"r", "=", "0.5"}], ";"}], "\[IndentingNewLine]", 
 RowBox[{
  RowBox[{
   RowBox[{"\[Mu]", "=", "0.01"}], ";"}], "\[IndentingNewLine]"}], "\[IndentingNewLine]", 
 RowBox[{
  RowBox[{"p20", "=", "0.1"}], ";"}], "\[IndentingNewLine]", 
 RowBox[{
  RowBox[{"t20", "=", "0.1"}], ";"}], "\[IndentingNewLine]", 
 RowBox[{
  RowBox[{"s", "=", "0.2"}], ";"}], "\[IndentingNewLine]", 
 RowBox[{
  RowBox[{"c", "=", "0.005"}], ";"}], "\[IndentingNewLine]", 
 RowBox[{
  RowBox[{"a2", "=", "10"}], ";"}]}], "Input",
 CellChangeTimes->{{3.966965034868088*^9, 3.966965039576725*^9}, {
   3.966965083583187*^9, 3.9669651374310837`*^9}, 3.9669653215725136`*^9, 
   3.9669789273235188`*^9},
 CellLabel->"In[39]:=",ExpressionUUID->"6c079c49-7411-fc4d-8f79-f091dde78402"],

Cell[CellGroupData[{

Cell[BoxData[
 RowBox[{"figKirk", "=", 
  RowBox[{"RegionPlot", "[", 
   RowBox[{
    RowBox[{"{", 
     RowBox[{
      RowBox[{
       RowBox[{"DiscSig", "[", 
        RowBox[{"p20", ",", "t20"}], "]"}], "\[Equal]", "1"}], ",", 
      RowBox[{
       RowBox[{"DiscSig", "[", 
        RowBox[{"p20", ",", "t20"}], "]"}], "\[Equal]", "0"}]}], "}"}], ",", 
    RowBox[{"{", 
     RowBox[{"p20", ",", "0.000001", ",", "1"}], "}"}], ",", 
    RowBox[{"{", 
     RowBox[{"t20", ",", "0.000001", ",", "1"}], "}"}], ",", 
    RowBox[{"PlotStyle", "\[Rule]", 
     RowBox[{"{", 
      RowBox[{"White", ",", "Gray"}], "}"}]}], ",", 
    RowBox[{"BoundaryStyle", "\[Rule]", 
     RowBox[{"Directive", "[", 
      RowBox[{"Black", ",", "Thick"}], "]"}]}], ",", 
    RowBox[{"FrameStyle", "\[Rule]", 
     RowBox[{"Directive", "[", 
      RowBox[{"Thick", ",", "Black", ",", "16"}], "]"}]}], ",", 
    RowBox[{"FrameLabel", "\[Rule]", 
     RowBox[{"{", 
      RowBox[{
       RowBox[{"Style", "[", 
        RowBox[{"\"\<Initial frequency choosers\>\"", ",", "20"}], "]"}], ",", 
       RowBox[{"Style", "[", 
        RowBox[{"\"\<Initial frequency displayers\>\"", ",", "20"}], "]"}]}], 
      "}"}]}], ",", 
    RowBox[{"PlotRange", "\[Rule]", 
     RowBox[{"{", 
      RowBox[{
       RowBox[{"{", 
        RowBox[{"0", ",", "1"}], "}"}], ",", 
       RowBox[{"{", 
        RowBox[{"0", ",", "1"}], "}"}]}], "}"}]}], ",", 
    RowBox[{"ImageSize", "\[Rule]", "Medium"}]}], "]"}]}]], "Input",
 CellChangeTimes->{{3.9669653378439865`*^9, 3.9669653807463436`*^9}, {
  3.966965521786186*^9, 3.966965527478159*^9}},
 CellLabel->"In[46]:=",ExpressionUUID->"dee3193d-a4e5-0c40-8454-67d0d5c99d2f"],

Cell[BoxData[
 GraphicsBox[{GraphicsComplexBox[CompressedData["
1:eJyFmntczuf/x3OL5VCiMSJiWELbojTkjUQOI7IYlpCtkVM2pBzmUNqaDbkz
p33lFjlUd4e7u1uU1KRuHZC4VXRyd46ImC/ffo/HXtfn8Xjv0eP31/V4uq7q
vp+f63ofPq6By9fNWykzMDAY1N7A4P9G72nNG+RNGjp1c9FRw0jlhFc59qvr
7NIFj33je+LXpizBKQcLvwsrzBO87FyzQZXdXcHtr5oddQgtFHzmzuejgpt0
gqdVz9E+cC0R/MN7le3hwseCnTtP3XElsExwr54F2ZV2FYL1A7x6m1RWClZb
P/eyD9ULDrbbpfRwqha8aGL3d4FNNYKHz/zPjOhTdYLffvVpWKFrg+Bsz6vl
7983Cr5e+tr8XNN5wghfYPgCwxcYvsDwBYYvMHyB4QsMX2D4AsMXGL7A8AWG
LzB8geELDF9g+OJ+MMIPGH7A8AOGHzD8gOEHDD9g+AHDDxh+wPADhh8w/IDh
Bww/YPgBw09bXvgIP2D4AcMPGH7A8AOGHzD8gOEHDD9g+AHDDxh+wPADhh8w
/IDhp619wr3wEX7A8AOGHzD8gOEHDD9g+AHDDxh+wPADhh8w/IDhBww/YPhp
69zwfcK98BF+wPADhh8w/IDhBww/YPgBww8YfsDwA4YfMPyA4QcMP23FEX5u
+D7hXvgIP2D4AcMPGH7A8AOGHzD8gOEHDD9g+AHDDxh+wPDTVlzlcYSfG75P
uBc+wg8YfsDwA4YfMPyA4QcMP2D4AcMPGH7A8AOGn7byDI+rPI7wc8P3CffC
R/gBww8YfsDwA4YfMPyA4QcMP2D4AcMPGH7ayrs8z/C4yuMIPzd8n3AvfIQf
MPyA4QcMP2D4AcMPGH7A8AOGHzD8tFWH8LzL8wyPqzyO8HPD9wn3wkf4AcMP
GH7A8AOGHzD8gOEHDD9g+GmrLuN1CM+7PM/wuMrjCD83fJ9wL3yEHzD8gOEH
DD9g+AHDDxh+wPDTVp3K6zJeh/C8y/MMj6s8jvBzw/cJ98JH+AHDDxh+wPAD
hh8w/IDhp626ndepvC7jdQjPuzzP8LjK4wg/N3yfcC98hB8w/IDhBww/YPgB
w09bfQyv23mdyusyXofwvMvzDI+rPI7wc8P3CffCR/gBww8YfsDwA4aftvo6
3sfwup3Xqbwu43UIz7s8z/C4yuMIPzd8n3AvfIQfMPyA4QcMP231ubyv430M
r9t5ncrrMl6H8LzL8wyPqzyO8HPD9wn3wkf4AcMPGH7a6vt5n8v7Ot7H8Lqd
16m8LuN1CM+7PM/wuMrjCD83fJ9wL3yEHzD8tPUehPf9vM/lfR3vY3jdzutU
XpfxOoTnXZ5neFzlcYSfG75PuBc+wk9b74X4exDe9/M+l/d1vI/hdTuvU3ld
xusQnnd5nuFxlccRfm74PuFe+DikXxI128WTX6/2a7KbjgrG+1gwH92Tet8+
Vpgq+EjFfEPH0BuCi7odsC9xzRH8+4lv41MCbwu2jdvzpWllgeC7meFPPJ0e
iPea/PPgOYLxHMF4jmA8RzCeIxjPEYznuLvjsQhFYQxV7OjZvcfznwX/9Xnh
fefQRMH8fTXW4/fh37EeI7xtKkndoTxVJL4XGH+nZIVRhLNfsVjfdeu6ru0M
pHoejPWp4w8NyF79WKwv2vNu4bDoUrEejPW/Txvk89y8TKyP+u3XM3M9ysV6
MNYvn6dU980qF+u3H+3X5Gcs1T9grLf9ZmKHKX6VYr3rmQsTwpOfiPVgzFvG
jP0la3WVmAdjvklzs7DJXMoHYMynZSwc3DerVsyDMR+ap1/v5Fcv5sGY93q4
6cpqK+m9MRjPrfM3Zl30rlcFD00/2z89ME1w5oOMxA8rMwR/31juutLppuAu
HWQ1Cae0wo/J135fW2Q9FByzNqxpjdUjwVZpOuelTtLzeqP9/mBQU5ngrMKW
kuhTFeL3Y9+B8T3AOC9gnBd8f8QtfE98HswjjmEenw/ziGuYx+fFPOIc5vH5
MY+4h/njZUHD77tK+wNxEPM+9b22GBhI+wNxEfMTWs6kW0VXi3nEScybtLfr
PtdD2h+Im5h/bJz+jZ+xtD8QR4Wf3m7nTyU3iHnELzDiifh7/zxvxAXLLrPe
Gp1wou0uK2Yu2CP9f9eMGeFjE25E/yu+OBy2V6bVRdP+7OVzUvLjxfOa4Vn6
1HN/gng+OcNKM+WTVeJ52E79+5OUZyqpXw2TX/E/kih8e118r/R3UAu/ti+r
i7rlqYXPu+3Dv9V7Jgl/ln80X3KuSBK+eqoqYq0XSfXHRgPFbn+1lG8nNIR9
PX7reTHOOf2Ru8NHahq9afOpLAc93X8fUdJNrSa5T+9Hxm+rKGL6gU6KOUkU
nmqotLpaQ6eXOwbKdUl0cPawL6O3t9ZTI3oYBn+loYgm32o7x9Z64PCqIQ6J
GtrTeaR5aEsjVeY4jAqYqKQA+/zko9m5tOHqAp/mW0r6eOr+lJS6fCq2ft4z
zDyWyvrcnxBmfIc29Mr9y+JKLGV8PmOdLrCATCsv+6ZUx9Irg/RUC4d71Odl
aYn2ZBzNfe+TI7d4QIEhjzYoouPo8og+5s1eDyjTe89ZizXxNLtLzkr9oSIq
MXo1TvdxAtVsyX2wL/0R3fAZ86nuTgJlakwu+/iXUmCo808W21QUbrDkhE/P
chrcbe0it4GJ1P9tho1JTAUp5zk+t/kxUuS/NzbzrHyjLojzbVpqVCvbrRT5
bUbY/hSH72JFfhvj9dZPQXEivx1fvbJC2VXKb/g9UWe8J7mFPySXIWs+uR4S
SWt+6zf/8NUTlGQ1s9P1ERdoSYHjSMsBjnQ13MbRd/95yrTMaCl2v0DrL5pN
GBhzkXos9378wExDG+YfL29JvUABX3VWWJyIp27PUuW1iyOph90Br3kZYZQ1
MrPYa1ikyI/hqvrKlv9coITPSactiaPJ7dvNHm9+QcSlvis625iujxf58LlC
5aLbGE+REw3SrJVF1HfwqzkpN+Np+ncTXfTDS+ilYq1LyucJIh+aTnoyX0EJ
dK5/z0b7gY/JPCLvkMW2BBptMtoqJuoxHQj5YINbdYLIh7W7Zqxza6eieOXT
/oerSqmhdrN9yjAVzfps7cQpLmXU9YbGUndMJfJhr0nu89debp0fPTDTILqc
LBzNtP55KmrJm/4mtKyc5tg3dmx2ThT5sPPo8nUWaxJpa/HAFo8fKslyXkCq
//pEGpo00+XKttb8+f2zmW7ViSIfyjTvx63toqa37qucg/royd3zWuOLvWqR
DzWVrr0Uf6rJfXz0PStVFZmE9MiyNk8S+TDt1+mXnUck0VDbPxuS3Woo8Jsj
sc6KJJEPQ1ddl/vHJNGSdik7PJpqKca540/yQVI+7OMxZKHeSkNXbw2c73ew
nhb5Fa9Whkj58OLGFU2nf9OQruf3xlmjGynSpIBqu0SJuLfL+PKLs7JLNK24
wEP+5jLF39g9Ny//EuloU3r+gFR6Z2T2V5o2iqz2rk9dSdfpruWZVxtmR5F5
sNP0/VHXyCDPeoepaYyoJ20WRS3esTGaetSvGDfIPYNGj+hU454eTW+7H3DN
X/oX/Rn8rX3Yohh6OPKdUd1PN8miIHfesqkxpHJ/F3H9TSbN7q55LuuiFPVo
h7yy7c23YkhbPcS95LiWfv6ok9mtnBgKepsVNzBCS9kWprYBrkqyclsz+Iv+
eeQw88h/tS+Von4d5p0ruxXVev7ed9+8zC+fAl4/uuYwLZZUS3eUOmjuUHbX
HhkWBbGivg3I3XZftjuWQvzTjyrC75JrzyH+ik/jaHZyg7diXiH1qNzoqzgb
J/KH2eAg1+Yv48ho/OPDDjmFlKPu0CTvHE+5b9L/VOp1FKR5USbXxdPjvP52
sq0ltDtywia3UwlkqQx6bdChlFxudZqoWKqiVZauS59nl9H9Ie4Tg3sm0ixV
1cz7ByroyJdeB7VXE2kQuc8Pmvmk9XN+vFl2vbWe8J2bEu3+hLzCZl/xdG/N
Bwb7+l7R6+lh8pEtem815fTvdjHUvIo6nuk4zUGvpnudHm/K2lNNU3wm71Ma
JtH+pYfG2hdX00Y9faBYl0QL676bWTmolnyuWUZ4ypNIZleyKvRkLZ3MvVTw
oj6JBo8dtt0prY4cTx79SW6uobX+Rb5OHvW0kRKXaT009KbXmAeuKxrogx0L
Kq8Ga2jhoPJs176N5PHqbLxNwUVR3zxNvtt+vHm0qG9er2qhgN+l+qZhZe0q
RbfWfmPSSm+Lt9K9GJ5f/79/5/dQ2rrHw++p8Hs9/N4Kv+fD77Hwez/8Xgu/
B8TvufB7QfzeC78nxO/B8HtD/F4Mv0fE78nwe0X83gy/Z8Tv0fB7R/xeDb+H
xO/Z8HtJ/N4Nv6fE7+Hwe0v8Xg6/x8Tv6SCP85H308h3YOQz0U//k69E/v4n
H4GRb8DIJ2DkDzDyBRj5AYx8AEb8B/Pvx+9t8e+H/QTG/gFjv4CxP8DYD2A8
fzCeNxjPF4znCcbz26m6UtXRXvGvEfUImL+XwHPHPOob3vejXzP0zp3rY6UX
fNfX42RoYZXgiG31NcmBNYI37QsYU2lXJ9jlUJc9xpX1gnufPJpnFyr5R/7F
3wdjHvkU82DMIz9iHizeWxj/Pqm9QZ5Yj3yI9WCst+o9YP/w6HzBLYOidG4e
d8TPIz/i58FYnzXS8ZMAY4mPOmg3KpLviZ/n74vAWO/jtDhVu/q+4PGza7o2
m+uEP/SXYPSTYPSPol//p18Eoz8U/fs//SD2Az4n/j7iORjxG4x4jZ9DPMD3
A2M9+knsQ/wc9iHGtv6d71t+jtV7De/9kDGZrPLeGZVsks71AJP1f7Sk/rs/
rdh07b7b3BiaXDbDrjlDOu//3XTznnyX1J/umngzSmsv9adFt+SVzhVSf9or
avtpZYjUn5qMPrZONlzqT590vZ3mnC71p9t/cRy81k3qT+9FFx/yvy/1pymO
O9crZ0n9ab99NEl2QepPi548aTBbfV6MLdZxZimd1GStt/brO0ZPO4MmH5ef
V1NIcbbK400VzckfccN6chLJP1fv80uuoVk1950sbiVRYErRYINtdbQ8/tK1
bi4aOrpi6LXAcQ00p+DRbP05De2LXfz+5stGOvPDmknL7JV0vFxldy4vl4YW
0LzhaUrKm2n0xa3qfDqR98ngANNY8n06428L0zs0dGTiRTdlK49Jr9LvLqCc
n5/uVDyKpaBC+22Ksfcop2tWuuxQHL0z1E9TmD8gZ9sPdwafiaNZ7UPu+X/X
2q+aJCXIVsRTSenEQWvlRdTruw4qfe8EWlI609/5xiNql+0cqc9MIINGbZfs
gFJKaXL729pXRbrR5g1ZvcpF/ejy2sg3SFlB334/5IHX91J/+uuR+YePnpD6
09xAx9f6LVJ/uqv5+BdTl0j96fq0zi+Uo6X+dFH3o01y2b/706oHH962vvOQ
Psg+ZXduVyQ1OsWNyb59gqL+ePfYbPgFejHnZceQaePJ49i229N3nCcrq00r
On57gRpeBSyqPXaR3JJH3X5hoRH987XJK6fqDrXmuQ8iAwa6RtLW5cs+u3op
jH6+87Z2+gCpPx1j+XTewN8vUM3bK6cd9HFU4NP+slcnqT/VGdH45pVSvj57
+aSNqXc8uU/dOs4hqojm7+qQpb0aT5rc5OrTNiV04bK7TfMQqT8l03MRslEJ
tH/hl0nhAx5TbrLaz21DAnl02bx6WMxjmnq60T24WOpP//zD9qvg5gQKib/0
sK++lE7LPPs1W6joh5HK3Veml1H8bPcSz/1Sf+ps2jtCG6Ui27VfH/S5VE75
bn8rlekqsswJcTSpKKeWKz+n+ztI/enY9meu+XsmkudHi9KyfCvprrdXhNKr
tR9V7f/Ffkcl9XgW0kn3UOpPE/P0AxXvW/vX+Zf2GfTV0zv9kkv+W6T+tCa+
h7fskJrWyzZ3vZJYRSqzqCBlV6k/fbqki7FiQBJNbPl28NyvaujTylHrtXKp
P03/Ym/Vg9NJtOVGYELT81padOvUBIueUn/qMlIf6dxPQ/cPVQcbh9aTYTu/
YQ47pP60aPKQKbLdGnr58DMnD/tG+tui6+WWp5ek93T9mtYl6C/SU68N/Szq
L1PHQo22WHWJOgacW7l/aCptmx9QFqKOIhdb9y82TrlOtilWx2zsoih2/WBf
x3PXKPXHpb82d5D6U3nQ9k9qF0eTT8sCG0fXDIrd7NtxYEw09UvZdLPE6y/y
+PTYlADXGHqrK//pdeBNWjCqRLt2XAzd3tvBa0ZzJnVNbGhXZSD1pxNsnrXI
rsdQVe+RZivDtJRj6JUQnBFDlXtPLL9+Xks7R7d8FDtFSQUL9Sem9s2jl0+1
XWLrpP602tiwe6xCSXPu7RlV5Z9PCQsaxk0dH0tTXskmBiTeoe0fvznvdlPq
T8f9GPtEvyWW+s0bs2D4mbtkOMJ4me7jOHpzzbtMOaeQ/vp78ULdMak/nbXr
cJbMKY62KpaMac4rpF259YXad3EUYEB9Uip0ND6/KFObE0+/3jsS1W1zCY1J
Hbok+HACvYybogpqX0pbjmcfkLmpyHXRvmFLs8rIqPmjg3qjRLJ9atlryu8V
NNNr1hZZXGu/Ov6PMIMvn9CyXZWZnqrW/HoxOLjvV0+oT5T9afkMNZX9N8vD
vlpPe6eMtl+7WE3pv6XtruxdRXY/ZB6R69T0NPfsRY/Aaqp7Xuzs8EpNe/Km
9gh6WE3hqnZfy1YkkW/spz/5Da6lXtOTV+j3JVHLmQOTK4/XUs7JdZ+4lbbu
T4NncYXX60g/xJ4sjFv3V91vM0KX1FO4iV+c9TwNfVj8zqTSq4GUHZ+HOwdo
aPYh+elTfRopPy793PQUqT/18nv2yt1Q6k/VpiNnLwuU+lOr9NcVSsN4UkSW
dtK909H/AIjwSLI=
    "], {{
      {GrayLevel[1], AbsoluteThickness[2.], Opacity[1], EdgeForm[None], 
       GraphicsGroupBox[{PolygonBox[CompressedData["
1:eJxNmQnYl8Maxmf+ZA8hW9pFpVIqQkklUYmiImtJIrKWrShbhOwka3YKyRop
S8ex7/u+RfblcDicw5mf+b3XfNf1Pdf9zvvOPM99z7zL3P+v+agjhoyvhRAG
LhdC+guHxhDSX1gnRcOQj7m+rkif9cTlU6wv1kuxgbhCig3FFVM0EldKsZG4
corG4iopmoirpmgqrpaivbnI0UEkR4sUq6dYI0VLcc0UG4sNUrQS10pxWMya
NknRzNz1U7RWJ/raiOhrK6JvMxF97UQ4NTcHPDatM2ebyxF9fVJ0TNHJaKK+
LUS4dBbJ10VEX1cRfVuK6NtKRN/hMWvqlmJr9cFlGxF924ro29lcW8mrsZy2
Uyf6eorM/fYic99LRF9vkRzdzc2c7aBO9PUV0bejiL5+Ivp2EuHUwxzwODXF
ESmOTDE+Zn39UwxUJ/p2EdE3SITLriL5dhPRN1hE3xARfbuL6NtDRN9QkTUc
JqJvuIi+MY5n3J6eQ+sIdaJvb5G5P01NR6EvZk37pNhfbWjayxyMP8Bz6Bul
NjQdKKJptIimg0Q4jXQcYwaEco8cLF/0TUpxSIpDjeHqGCfC5TARTYeLaDoy
Zu7jXSuO91UfuJ8691Pf0SKajhHheHKKC1NckGKsvIbJa5icjlMn+o4XmfsT
RDSdKJLjJJEcE5w75myyOsdZd5z6ThHRd1TMmqakmFpH30RzwON0taHptxRL
U3ye4uUUi1IsTnGmOo9NMU2Ey1ki+c4W0TddRN85IvrOFdF3noi+GSJreL44
2XmcrL5rzEWOa0VyLIpZ28UpLlEnz9ylIvfpZSJaLxfPcK1Ods6uUCf6Zono
u1JE31Ui+q4W4XR0zHN8UYqZ5ibXdXJE330prk9xg3i++m4Q4TI1Zh03pbi5
jqZbRDTdKqLpNhFNt4vUnyOiaa6IpjtENC10PONmyxFO89TGfN8tMt/zRTTd
IzLuXhFNd5qbeTo9Zh0PpHiwjqYFIpoeEtH0sAinu8wBj0fkiKZFIpoWi2h6
zNqMe1xExxI1wP1R+9LvOXlQ/wn70u9ZuXJtWszcn07xTB0dT6of3f8wN+1/
eo51ft7caHpTHvTlvuA541l6SW1oekU9cHzRteHaC+ag/arX0fq6OuH+lrnh
9bYIlze8Tu3XHMeY6TFrejfFe3X0vS8yBx86R+j4SITLxyIcPxHR8anIO+Mz
EU1LRbh/LsLlCxEdy0T4fikyZx/IBR5feQ6t58XM/dsU36sB7j+IjPtJDXD/
ro7WH73OtX95HU1fm5v5+0VtaOJ9z/eG79m/PYe+nx1Hv189h1a+Ff0d8x81
o5X3Jd8H3t0XxMz9rxT/VTP6qr0me7IYM2/0/c/rcFwhZt7UrxezTtrrpuPl
Uiwv/qBW2j86H7WY83Ft/ZjHky/Ih3orxawfraun4z/kuErMOvk+XJaOW6bo
mmKNmK/DccWYeTH+opj1NUjYMOba8Fo55tzkWtvaaF1HpN9ajuXaqjHXZC43
kC912sXc3jBFE/utlqJRzBqos5EI92Yp6sesqbHnGLNJzDyo38ratCsPwF75
kph1oHljj+nX3HzMQQdrU7OpXKi3qbmZg/bypV/bFOvFvA6biejZ3ByN7bui
elqbg3XurB7qt/EcuTo5F9TfQqRfR/M1kdPvIa8rHJlX2lvW0ddDfvDa2jlC
xw7WIPd2XmcdtvE6HHt6Dq19rM2YIV7bPsXuYq8UvdXc0XPtnctZKfql2CtF
d3XCqa/1mYMBKbrJcaeY70d07CxulWI39cB3WzmSaxd5c26mY/vJqYOcBnmd
+ruK5BpsPvTsUUfHMTF7zrXTfI5NODTFsBT7pugv373lurPX+jivo6wB3+Ge
Q+t+jhuY4gB5D3K9ebbrOQetXKf97Uu/kfYl7wj1UXsf6/eXY295HCIn6o9x
ndB3sEjf9Pe3L8QfjnYuWNvKV3Ot8tJ4zgPVRL/+vh/ZWx/kOGpUPpzxrNnG
6qn2f+xJKu/N+7Ha07P3xfs2C9l/Vj4cv1r5cNp4Wrxn81A8eRO54iUrvwvi
OSuPiperfDjnKh9Ou/LqLRyDF8GT1LdOs1B8eGs54TE7hOK9N1NPe9twwm92
DMUbbxmKh28TipfuEoqfbxuK994iFO/dORR/3imU3x2o1ytk37S73Pm+DTAf
vrJHKH57G2t3t1156Z7W7uG1yidXvhnEZ/Ku4Rv/ZSh+u5c6+9iuPPn2oXjg
XULx8NuF4r37huKZBzpH+NGdXAN09A/FPw8K5XeErUPx7TuG4pmHhOLh+4Xi
sXcLxWMPDsWHk7exGipNQ53TymMPlSv363Dr7WWbGiNsV756hNzZc+yrtv1t
o/UA2+gZaRseo2xXXnpUKF76QK+x/zgmFF89Wq54zDFyHWu7+m2rUSjedWwo
/nmcczbGXJWXPiwUz3xEKJ75yFA881GheGba+9h3vLwnyBXeE21XHnJ6KH74
xFD883Gh+GfavBd4d0wKxUufIA88YPV7DDg1lN9BhoXin0+WE9enhOKxJzsf
k+Qx2voT1Xa6NSqffGYoPnlaKD75rFB88tmheONznJczzFX55HOdszO9Nlyd
h4Tin+nHt5z95rJQvDTXBvqd5JvHnoK9BfuNGSnujnlPXfnkS0PxyZdZE/84
MxRfjRfFn+Gz7pTTTMdU/vyaUHzyVWq7xnblqyufPcsalce+Uj3XmavytPjA
U2P2yTeG7I/xkjeF4o3xk5Wvrnw2ODsUL32z8zLbGpVPnhOKT54biq+ufPZt
1sDb4Ymek+udjlnguWdD8cnzQ/HJtM+I2RvfH4qvrnw2OE++9zmG+njBhaH4
5IfkstB25asrnw0+4FzPc50q/0yus2L2t0+F4pkfs+8TtuGFr1yiPq4/qk5w
sXyXOKby5IusjZd8Wi7P2kYP3rTy0E9ao/otYIF6XnB+8Vv4hV/Mi698yTqv
2IYXXvJVtXH9RWvj+d6V76uOOSdmD/yOtfF9b4bin99SDz608tmvW2OJfd8I
xTO/F4qnxe/xW+hE9zuVf/4wFM/8ccj3COcqj/uBuSov/Uko/vmzUHzyF6H4
5GWh+OqloXhvxi+03gvy/coxM3zWvwnFM39v/R9twxdP+ZPauF55aPBbuf/k
GOrjI36z/q+u2VLP/aoe1rDyzT9bg7n+Wn5o+91c5K7nHvfCmD3zn9ZmE/qX
vPCL+EbG40ErPw3+IV+uM2aZ53639grun+HCO5F25ZkrDw1SA+4r+e5EG76S
NtrwkrThjafCV1IDr0WbmvhE2vDCL9K+OGafvKZ68JQN5IoHXSsWb7y2PBra
hte6tuG7nm2u4cU28Vpr23Bt5Hu/8sa04d7YNryb2IZ3U9vM0frWgDe+E195
aczeuIW82be3lHcr22vLpZXzu4G56pujqbzbyBVPibfqEYs3buu4drbR0N42
GjrYRsPmttHQ0TYaOtmuvHEn63e2fXnMv2t0UQP+sav98GJ91N9Wrmjie9rN
+d3GNhq2tU2/7rbbqqm787KVNdDQU81o2N42GnrZRkNv2x3l0ts57WYunrNV
XU/09JU3GvB8/eyH59vZcQNswxW/ODAW/8wYfBv+bZTaBjqm8vBD5D3Yvj09
NzgWz1x56EHW6GHfXdWzh7nIjXfF714Zs//fU954173khXfdW2341MpDg0Pl
vbdjentuD2sfYA24jLQ9wJqVR9/XGruqe6R6RjsXV8T8e8GO8sYnHxSLTx5j
zbG24XWI7ZNSjIv5N4JTRHznoZ5Pf2GK1/gf77Ei/vIq2/yPdIKI1xliffhd
4zX+x3hdzN8gvkXHx/z/LfazJ8T8P6Ep6fhkOfG7xXH2ZT9+Ysz/z+B/Gbck
nGTtiebmu3ZrwqutV/0uzHdjvOfgdrjj4H9bwmvNcaT1qHWU/OBGzRPkdlrM
+zz2eIc5J8wVfCc7X5xjvvi95faY94TsfR5NuNj2+TF/8/jesc+dF/P372bH
knt2zJrRe4xzcqjcJ9mnWjNqzYm5Hnu4O2LeS7GXuzPmPRX7jrtibk+3/k0x
7zc4z/6Dfdc8r/NdnS+vb+V/qnzmWof91LmOJc8E55855jnheeEZeSTFQtv3
xfyN4bvJ8b0xf2/uibke39SHYn7vdfU65/gWPYCmmN/vHPOu5zu1SF6s0Ues
bS3tsxM+aF/enQtsk/fMmPe7zA91L6yzFjPUMtF7Y7z8ef55vh6O+Xnr4jFc
Z8oLHQ2cp9lyYh1usBYceKe3cD4Y108u13tfMZc3uhZTQ/YGF7u+Z9jnbNf3
7z6uO+dP95j7jb5zXCeeO+71iV6fU6f/XLlN8954yuO5ru90zz/tvXSXfc7x
eLoxz3m7yDVjvT5OuGkt6+H63fY5z7X+xuN53m9o4t6d5prP99670PvjAnPf
5/1zsccX1bn2p/ftPeafa8775Xa/98wlHjdwLR5xfWe6pl1dqwXeMw+53l0c
+6DrOMvx/bwvHjYHzyjPM88p70neWTy7vA95T02w30Lr3uGcT7Me+VvWqU1d
1pp3CPcD+Kj3GDoeiOVZWOz5B+UPz1PtT44PU7Sq5XvuUsei6UrnYZY5Fllr
asjHPF9vJ9yolt+Xn6RoXcvvkZUTrlTLc1Y/4Wq1nG+5hLVaXsMVE65QyzW/
TfGd89Qsnfs85ndu43S8NOZ3cct0/EXM79966Xj5Wl7zN1OsX8vfhhdTvBHz
+4br7eyzecLn1L5qOl6lltdns4TPeJ+0T8fPOm/w6iA3dHRUC9zbyh/db8Ws
vUU6fi/m7wN1XrUWuV82/+MJX4r5/UydV6z1QorXXfdvYu5Hn+cTvuZaN035
34n5W/RDisdi/jb+meJ/Mb93u6U+y2L+TvyW4teY322RH75r+TvzY4qfYv6u
/JLi55i/Y3+k+D3md8kSecChTRr3dMzPDnsP9mfsy96VE3waJFyrlt/1nWtZ
D1o+TfF9zN+r950j5qdhwnVq+d5nHbZwLeC+cS3zXzPhGrX8rGyYcINafm+t
m3C9Wn4Xf2UN8nN/dfEe495pUsv3T6dankfmkHuneS3fP186X9Ti/mpUy/fY
/wFEJHl5
          "]], PolygonBox[CompressedData["
1:eJwtk8lOlFEQRv9bSAghQjMPBmMDKiAo4hRegAdg5dq9oLBAQQmBtNFgIMQQ
Y1QGZ1/APWHSHZOALaIQNyiTICAo4KnUXZzUd7v+O9RX1eErNVXVEgRBBRyC
MhZnIM8FwUP4CQNwGxohk1wqVKN7oAR9CvbZ+4D1OgxCKutm4iTEi511HsrR
Z8X0I/0NfQ4q0Y9hGP7AHXjHGf+I8/AC2mALvsIziMAYxLC/09kbLqCX0bfg
NfT7GvTtTTAKP6DOvzFKPMaeG8Tr8F7PgfsQJf+B6Mh3EJdYzxLzWd8k1kIx
ukgsp2+4hM4Q8+YtbMAc9EELjMBfuKd3secI306ja6Aefvs9+m0rhMl/9m/T
O3dhB+76M1bgO7zyNY9DrFgvQpCGvghv0N2wCmveC/XghJjn6vVzf/Y3Z1rv
OE2+VOysLkgS81i9fQKFYp6pVy+JExAn9q3O0AEsOMu1Q7aYR+pNL5wU80S9
0B5v+x5H/AwcJz+k/Q+s51pLMjx1VtMUHBabncve60Vo8J7vOZuhNt/Tj5Ag
Nns6c0fRn4jXnM1ACutEuOrsjgL0F9/rBu/1L2ezrZ4HYjVqbTojWaxzxGrT
nurbN30vtQY9OyTmnd6h/6V0sd7of2oGcsVmQd/0H8dBfW8=
          "]]}]}, 
      {GrayLevel[0.5], AbsoluteThickness[2.], Opacity[1], EdgeForm[None], 
       GraphicsGroupBox[{PolygonBox[CompressedData["
1:eJxNlWdzlkUYhcM+MDg49CKItJ9BJ0SKAUlMaKEICUqCAYKIgJQASgsYIKH3
Ki/gUMRvdFCkOX4BR0UFaSoyjMMwjoXmObPXO+TDNbvPlnt3z557nw5FZXkT
Q0ZGxlmRiGx97BT9xDhRIIaIwdSHwnAxDEaKEaKnWCKyxCdil3hNjKLf47aL
laKXqBarRB/xSLTXBrqrfIf4Xq+E9QeJsSJfvCEGUOYS22u8KUpZx/PzmDcQ
0ufIJY77ixnj77eJmSP+EY/FIva3WvRm31XiVdrWcMb74qiYK/rS5/ZKsYx5
TXW+ZmK96q1VviI2q95cZQuxQfWH4oT4SLRS28tik+rLiWNt/xInxXzRRv1t
xZYQL7CDyFT9iaileoXKbczPgkruqp76v+Q+6qp+hnF/i1NiAeesZP9efwX1
PSIlZnPm99FyCmU+bSXoW4V+jmd/ZaOTy9dFf/xSFKL3VtPfm3sbSJwC7nAI
d7NQdKUvj3UrWSftR5c9xGLKbmJaiD4rQOvpfLu0h+yfDxk3jnU8r4sopOzM
uKHEse+G0bZP7BW7Q7wDr21vPxDHiT1TlBHPd1CNtjOEk3K0mByiL3NoK2Td
SWIMWr0r3kLH8SHmgvfyXog5Y09P5RzWbR7fJTXO05UYOTXuw/UBaJpLnGru
0vtcir6ZjO3P3HR+pmNls88xfPfjru0D58ga7tt5toz7y2Kdatr/FMfY+1rm
uP1X8RsapdB9N9rvQ8PToo78/TEa7qX9jvgMjT9AO+tm30/gezz1Ueg1FQ3P
iheT+H6dEw1UX8eaKeKn2EtHcVmcD9HfX4gXkphLB8RPYk6IuZRifHmIOTa7
xnk607+H+L5P+9Peuyc+DzH/0j4ezthyxl8XB0P0zkzWLOPuF+KFUrQYiVYe
Z39sDdGXo4nnfXWibRZjr4of6E/nm71xUxwK0af7xbfMdfkp9SviCPG8F+e2
86Ub391hMW0uK4j/uzgcot+/E+2SeKZZ7N97m8+5StFyInoW1tDAnvId2pN+
RxPeUv+XnrL+jhD91wet/ZYXo2vDJGrrd89vuf1yQfwSovcvilsh5pnvbRN3
5Vzw/7KIe9vMPsvR3Zrbu37HnRf1tc5X7MMe8j+1F/t2Tvnd/EZ8z9msx7+c
0Rr4X2Ffr+I8PsulEHPJefSSxrcUG0P07M/szbnSOIn58izEf0wFc6y9834s
uuRzTo/1O1Bb80IS3wzrcQNNitFrEOtcYy3rdJsYP3Ien+W/EP/N9sdd8Qdr
7kRHvy1L0ctaOV99DufKEvrc/jXzPdfeaZLEM3jtSeH5e2XP+s3KZL59bS83
SmKf/09VaPg/gVAV0g==
          "]], PolygonBox[CompressedData["
1:eJwt0/tPT3EYwPHjPFERRYkubPkzbDE/9mt/QtJFlMqty0JqZqwsppKoNj9l
fknJnXKZ25KMpNUYqyG6yVyG97Pn+eG153w+33PO93OeS1pWUWZhGATBJkTg
BYsNEgQXiBkYxVsU4QC+YAoHkYtbuIL9OIyb6ME+VCOWdz0ibsUuxLF+TMxG
MR4ghr3TxEbcQzTrBuJJPMNLlOM8bqAbe3EIq7j3KTEHpejDEvbqiPVYyfUT
4jaU4DouY49/w230ogw16MQIqrAR8/juvxVgAT9Qix14jqViZ23HLOY8F9sx
iOVi39aBV7jkuazAMF4j3XM8jRnPXT6+4pt/ax4GECn2bW246O/Ud1XiDq5i
p5/xmt9T6TlcJnYmPcspr10Ke61ewwSxGmttm/EJn7Hbc/wBHz2XWsN3eO+1
1BpPYNJroTkPed9d4nEcg7COELve4rXqJ54IrWaLWAdivx31XrjvZ9We+Ilf
OOI5+4t/fu9m/MFvv9Z7tLceEptC67H1YjXU2p3z2q8Tu9YeWCE2Axn+zFqx
mmgtWrx3VrN3xnsoUaxGWhvd60K8WO40Z2MYD633s5As1iPaG2cRJdZD7Z6D
VLGe017TmiwWq3mb51BnK0nsWZ0xnYU1YmfTmXgT2szorGgP6ywP+X/rTP8H
G2eMNg==
          "]]}]}, {}, {}, {}, {}, {}}, {
      {GrayLevel[0], Thickness[Large], LineBox[CompressedData["
1:eJwt0kdSFWEUgNH3yPkRBFQyApIVFXEDDJg6USQJiqEodQUUa2ANrMABCzAQ
lGBGkaiYURBUMup5pYPT363bVd3Vf3VR162zN4OBQOA2EYTnHpde7rHMHb6z
yhJfeMxdvnKfddZ4xwrfqPfAEKmkkE4apzlAJhlkk0UDhzjMQV56Ro6+1zx9
pbk6rfn6QQv1tRbojBbpRz2is1qsc1qin/SMftZ5fvCTXwxR6t6CbrDJFsOU
2S/qNjvsMsJR+ze6xz6/GaXc/q3+Cf471CAPzBVaSQSRPLF7SJW5miiieWo3
Ro25lhhieWY3zjHzceKI57ndBHXmEySQyAu7SU6aT5FEMlN2jzhPMxdooZU2
2ungIp10cYnLdHOFq1zjOudoDL8nfP6Ewufh05eZZoRBBuinjxu00EQDpaST
RiohUkgmiUQSiCeOWGKIJorI///vX72MUUU=
        "]]}, 
      {GrayLevel[0], Thickness[Large], LineBox[CompressedData["
1:eJwl0ldLlnEcx+Hb50mzMi1NzYbrXTgIiRARCRGJiFDoPHsFvQlfhCeOsjRH
2nSbq2Hucq+srBylqRd4cPH53d//6Z1x70FJRUQQBJU8DAVBFlXkkMs18rjO
DfIpoJAiblJMCaXc4jZ3uEsZ5dynhVfssE1qOAiu0ux+yRZ/uGK7TJP7Bb/5
xSVbCs/c7Wzyk4u2ZBrdbfzgO0m2RBrcz9ngGxdsCTx1r7PGKu+Itz/RFZZZ
op/z9npdZIF5+jhnf6xzzPKVXuLsj/QLM0zTwwcyvb3XWO3WGO3SszqiZ7RT
T2mHntZhjda3GqVv9KQOaaS+1pCeIEwGARH893bIAem+93SfXf7xlzT7Zx1j
kEmmqGOUGlr5yADjTFDNJ2rJDh3/Q0cRkFUd
        "]]}}}], {}},
  AspectRatio->1,
  Axes->{False, False},
  AxesLabel->{None, None},
  AxesOrigin->{0, 0},
  DisplayFunction->Identity,
  Frame->{{True, True}, {True, True}},
  FrameLabel->{{
     FormBox[
      TagBox[
       StyleBox[
       "\"Initial frequency displayers\"", 20, StripOnInput -> False], 
       HoldForm], TraditionalForm], None}, {
     FormBox[
      TagBox[
       StyleBox["\"Initial frequency choosers\"", 20, StripOnInput -> False], 
       HoldForm], TraditionalForm], None}},
  FrameStyle->Directive[
    Thickness[Large], 
    GrayLevel[0], 16],
  FrameTicks->{{Automatic, Automatic}, {Automatic, Automatic}},
  GridLines->{None, None},
  GridLinesStyle->Directive[
    GrayLevel[0.5, 0.4]],
  ImagePadding->All,
  ImageSize->Medium,
  Method->{
   "DefaultGraphicsInteraction" -> {
     "Version" -> 1.2, "TrackMousePosition" -> {True, False}, 
      "Effects" -> {
       "Highlight" -> {"ratio" -> 2}, "HighlightPoint" -> {"ratio" -> 2}, 
        "Droplines" -> {
         "freeformCursorMode" -> True, 
          "placement" -> {"x" -> "All", "y" -> "None"}}}}, "ScalingFunctions" -> 
    None, "TransparentPolygonMesh" -> True, "AxesInFront" -> True},
  PlotRange->{{0., 1.}, {0., 1.}},
  PlotRangeClipping->True,
  PlotRangePadding->{{None, None}, {None, None}},
  Ticks->{Automatic, Automatic}]], "Output",
 CellChangeTimes->{3.9669721519295177`*^9, 3.966980811630987*^9},
 CellLabel->"Out[46]=",ExpressionUUID->"a5e37373-0192-a04b-9799-4f4aad092ec4"]
}, Open  ]]
}, Open  ]]
},
WindowSize->{574.8, 573.6},
WindowMargins->{{Automatic, -4.7999999999999545`}, {Automatic, 0}},
FrontEndVersion->"14.3 for Microsoft Windows (64-bit) (July 8, 2025)",
StyleDefinitions->"Default.nb",
ExpressionUUID->"c0e43481-461b-4d46-b591-81db4e7f06ba"
]
(* End of Notebook Content *)

(* Internal cache information *)
(*CellTagsOutline
CellTagsIndex->{}
*)
(*CellTagsIndex
CellTagsIndex->{}
*)
(*NotebookFileOutline
Notebook[{
Cell[CellGroupData[{
Cell[576, 22, 183, 3, 66, "Section",ExpressionUUID->"b128bd79-5a6f-fc48-ac67-76b388cbb40a"],
Cell[762, 27, 619, 12, 252, "Text",ExpressionUUID->"926d6b60-c92b-fe42-addd-b1bf7c0379b9"],
Cell[1384, 41, 14591, 374, 1601, "Input",ExpressionUUID->"37a7049d-0070-404e-ab79-0fd6f1186ff2"],
Cell[15978, 417, 12469, 342, 1299, "Input",ExpressionUUID->"6224ae00-cde7-6342-863d-d2f1492e0528"],
Cell[28450, 761, 3179, 87, 199, "Input",ExpressionUUID->"4e30c82c-bfb3-ca47-85e3-afe2a58003bf"],
Cell[31632, 850, 2052, 49, 275, "Input",ExpressionUUID->"7bdfb53c-27fa-054f-a8d6-d69add5652a9"],
Cell[33687, 901, 788, 19, 161, "Input",ExpressionUUID->"6c079c49-7411-fc4d-8f79-f091dde78402"],
Cell[CellGroupData[{
Cell[34500, 924, 1680, 43, 180, "Input",ExpressionUUID->"dee3193d-a4e5-0c40-8454-67d0d5c99d2f"],
Cell[36183, 969, 17799, 315, 370, "Output",ExpressionUUID->"a5e37373-0192-a04b-9799-4f4aad092ec4"]
}, Open  ]]
}, Open  ]]
}
]
*)
